# Supplementary material for: Identification and validation of stable reference genes for quantitative real time PCR in different minipig tissues at developmental stages
Source: BMC Genomics. 2022 Aug 13;23:585. doi: 10.1186/s12864-022-08830-z (PMC9374586; doi:10.1186/s12864-022-08830-z)
Supplement: Supplementary file 2 — Additional file 2. [file 12864_2022_8830_MOESM2_ESM.xlsx]

## Sheet: Supplementary Table 1
Supplementary Table 1. The average Ct values of all samples and according to tissues and developmental stages
		GAPDH		β-actin		HMBS		18S		B2M		HPRT1
	N	Average	S.D.	Average	S.D.	Average	S.D.	Average	S.D.	Average	S.D.	Average	S.D.
All samples	105	19.61	1.2	15.74	0.94	23.43	1.96	16.9	0.81	18.56	1.23	23.46	0.75
Min		16.54		13.93		18.12		14.86		15.43		21.34
Max		21.56		18.63		26.09		18.94		21.43		24.98
Heart	15	17.02	0.22	16.53	0.85	24.27	0.37	17.68	0.82	19.21	0.73	23.55	0.31
Liver	15	20.31	0.55	16.63	0.86	22.37	1.81	16.7	0.62	19.18	1.15	23.31	1.07
Lung	15	20.41	0.33	15.05	0.53	24.41	0.44	16.88	0.79	18.11	1.59	23.62	0.63
Stomach	15	19.97	0.35	15.08	0.43	24.71	0.48	17.32	0.61	19.09	0.86	23.98	0.42
Intestine	15	20.21	0.53	15.69	0.92	24.36	0.98	16.85	0.66	17.57	1.19	23.88	0.58
Spleen	15	20.17	0.4	15.6	0.86	19.88	1.93	16.13	0.79	18.06	1.16	22.72	0.79
Kidney	15	19.19	0.5	15.6	0.66	24.04	0.74	16.76	0.54	18.7	0.86	23.18	0.46
Total		19.6114	1.21228	15.74	0.628437	23.4343	1.74487	16.9029	0.489922	18.56	0.650641	23.4629	0.433771
GD70	28	19.5	1.22	15.6	0.83	23.11	2.33	16.9	0.75	19.44	0.73	23.45	0.65
GD85	35	19.79	1.24	15.78	0.81	23.27	2.23	16.61	0.83	19.06	0.63	23.71	0.58
PND1	21	19.49	1.19	15.83	1.05	24.11	1.05	17.54	0.78	18.19	1.14	23.46	0.46
PND28	21	19.58	1.16	15.76	1.17	23.45	1.59	16.77	0.55	16.93	0.88	23.07	1.15
Total		19.59	0.139284	15.7425	0.0994569	23.485	0.439204	16.955	0.407635	18.405	1.11387	23.4225	0.263992
N; number of samples, Min; minimum value, Max: maximum value.

## Sheet: Supplementary Table 2
Supplementary Table 2. Stability values and ranking of the six reference genes obtained from Normfinder, geNorm, BestKeeper, delta Ct, and RefFinder across different tissues
NormFinder
Stability value								Ranking
Gene	Heart	Liver	Lung	Stomach	Intestine	Spleen	Kidney	Gene	Heart	Liver	Lung	Stomach	Intestine	Spleen	Kidney
HPRT1	0.152	1.087	0.078	0.235	0.953	0.293	0.253	HPRT1	2	4	1	1	6	1	2
18S	0.694	0.333	0.932	0.596	0.935	1.001	0.625	18S	4	1	5	5	5	5	5
β-actin	0.787	0.635	0.462	0.365	0.45	0.351	0.448	β-actin	5	3	3	3	2	2	3
B2M	0.988	1.133	1.461	0.833	0.849	1.106	0.915	B2M	6	5	6	6	4	4	6
GAPDH	0.314	0.348	0.687	0.469	0.035	0.389	0.242	GAPDH	3	2	4	4	1	3	1
HMBS	0.101	2.03	0.17	0.287	0.526	1.796	0.536	HMBS	1	6	2	2	3	6	4
geNorm
Expression stability M								Ranking
Gene	Heart	Liver	Lung	Stomach	Intestine	Spleen	Kidney	Gene	Heart	Liver	Lung	Stomach	Intestine	Spleen	Kidney
HPRT1	0.298	0.437	0.65	0.383	0.951	0.586	0.279	HPRT1	1	1	4	3	6	1	1
18S	0.669	0.952	0.777	0.56	0.859	0.947	0.61	18S	5	4	5	5	5	5	5
β-actin	0.566	1.047	0.574	0.312	0.282	0.586	0.393	β-actin	4	5	1	1	1	1	3
B2M	0.805	0.437	1.031	0.68	0.663	0.758	0.745	B2M	6	1	6	6	4	4	6
GAPDH	0.37	0.637	0.584	0.312	0.496	0.626	0.279	GAPDH	3	3	3	1	3	3	1
HMBS	0.298	1.405	0.574	0.443	0.282	1.268	0.505	HMBS	1	6	1	4	1	6	4
BestKeeper STD
Standard deviation								Ranking
Gene	Heart	Liver	Lung	Stomach	Intestine	Spleen	Kidney	Gene	Heart	Liver	Lung	Stomach	Intestine	Spleen	Kidney
HPRT1	0.25	0.88	0.48	0.31	0.4	0.59	0.34	HPRT1	2	5	4	2	1	2	1
18S	0.74	0.51	0.59	0.55	0.54	0.67	0.42	18S	5	2	5	5	3	4	3
β-actin	0.75	0.65	0.38	0.37	0.8	0.61	0.48	β-actin	6	3	3	3	5	3	4
B2M	0.56	0.84	1.38	0.71	1.02	0.92	0.61	B2M	4	4	6	6	6	5	6
GAPDH	0.16	0.41	0.26	0.24	0.47	0.32	0.36	GAPDH	1	1	1	1	2	1	2
HMBS	0.29	1.59	0.34	0.41	0.79	1.35	0.49	HMBS	3	6	2	4	4	6	5
delta Ct
Average of SD								Ranking
Gene	Heart	Liver	Lung	Stomach	Intestine	Spleen	Kidney	Gene	Heart	Liver	Lung	Stomach	Intestine	Spleen	Kidney
HPRT1	0.63	1.33	0.85	0.56	1.14	0.98	0.61	HPRT1	2	4	2	1	6	1	2
18S	0.9	1.2	1.15	0.77	1.13	1.36	0.82	18S	4	2	5	5	5	5	5
β-actin	0.92	1.28	0.88	0.59	0.8	1.01	0.68	β-actin	5	3	3	2	2	2	3
B2M	1.08	1.38	1.54	0.92	1.05	1.32	1.02	B2M	6	5	6	6	4	4	6
GAPDH	0.68	1.11	0.96	0.64	0.76	1.03	0.6	GAPDH	3	1	4	4	1	3	1
HMBS	0.62	2.12	0.82	0.6	0.83	1.91	0.75	HMBS	1	6	1	3	3	6	4
RefFinder
Geomean of ranking values								Ranking
Gene	Heart	Liver	Lung	Stomach	Intestine	Spleen	Kidney	Gene	Heart	Liver	Lung	Stomach	Intestine	Spleen	Kidney
HPRT1	1.68	2.99	2.38	1.57	3.83	1.19	1.41	HPRT1	2	3	3	1	4	1	2
18S	4.47	2	5	5	4.4	4.47	4.4	18S	4	2	5	5	5	5	5
β-actin	4.95	3.41	2.28	2.06	2.11	1.86	3.22	β-actin	5	5	2	3	2	2	3
B2M	5.42	3.16	6	6	4.43	4.47	6	B2M	6	4	6	6	6	4	6
GAPDH	2.28	1.57	2.63	2	1.57	2.28	1.19	GAPDH	3	1	4	2	1	3	1
HMBS	1.32	6	1.41	3.13	2.45	6	4.23	HMBS	1	6	1	4	3	6	4

## Sheet: Supplementary Table 3
Supplementary Table 3. Stability values and ranking of the six reference genes obtained from Normfinder, geNorm, BestKeeper, delta Ct, and RefFinder according to developmental stage
NormFinder
Stability value					Ranking
Gene	GD70	GD85	PND0	PND28		All	GD70	GD85	PND0	PND28
HPRT	0.338	0.308	0.417	1.075	HPRT	1	1	1	1	4
18s	0.693	0.553	0.876	0.128	18s	2	3	2	4	1
b-actin	0.824	0.862	0.908	1.02	b-actin	3	4	4	5	3
B2M	0.655	0.693	0.856	0.546	B2M	4	2	3	3	2
GAPDH	1.314	1.452	1.542	1.706	GAPDH	5	5	5	6	6
HMBS	2.267	2.163	0.673	1.247	HMBS	6	6	6	2	5
geNorm
Expression stability M					Ranking
Gene	GD70	GD85	PND0	PND28		All	GD70	GD85	PND0	PND28
HPRT	0.676	0.615	1.033	1.098	HPRT	1	1	1	4	4
18s	0.915	0.806	1.079	0.673	18s	2	4	3	5	1
b-actin	0.807	0.92	0.913	0.825	b-actin	3	3	4	1	3
B2M	0.676	0.615	0.913	0.673	B2M	4	1	1	1	1
GAPDH	1.086	1.142	1.289	1.462	GAPDH	5	5	5	6	6
HMBS	1.519	1.527	0.99	1.236	HMBS	6	6	6	3	5
BestKeeper STD
	Standard deviation				Ranking
Gene	GD70	GD85	PND0	PND28		All	GD70	GD85	PND0	PND28
HPRT	0.54	0.45	0.38	0.99	HPRT	1	2	1	1	4
18s	0.53	0.65	0.65	0.42	18s	2	1	4	2	1
b-actin	0.54	0.6	0.94	1.03	b-actin	3	3	3	5	5
B2M	0.6	0.47	0.98	0.74	B2M	4	4	2	6	2
GAPDH	0.95	0.95	0.79	0.79	GAPDH	5	5	5	4	3
HMBS	1.93	1.81	0.71	1.12	HMBS	6	6	6	3	6
delta Ct
Average of SD					Ranking
Gene	GD70	GD85	PND0	PND28		All	GD70	GD85	PND0	PND28
HPRT	1.12	1.14	1.09	1.5	HPRT	1	1	1	1	4
18s	1.36	1.3	1.27	1.14	18s	2	4	3	5	1
b-actin	1.34	1.39	1.26	1.41	b-actin	3	3	4	4	3
B2M	1.29	1.29	1.24	1.21	B2M	4	2	2	3	2
GAPDH	1.63	1.74	1.71	1.91	GAPDH	5	5	5	6	6
HMBS	2.39	2.3	1.17	1.6	HMBS	6	6	6	2	5
RefFinder
Geomean of ranking values					Ranking
Gene	GD70	GD85	PND0	PND28		All	GD70	GD85	PND0	PND28
HPRT	1.19	1	1.41	4	HPRT	1	1	1	1	4
18s	2.63	2.91	3.76	1	18s	2	3	3	5	1
b-actin	3.22	3.72	3.16	3.41	b-actin	3	4	4	4	3
B2M	2	1.86	2.71	1.68	B2M	4	2	2	3	2
GAPDH	5	5	5.42	5.05	GAPDH	5	5	5	6	5
HMBS	6	6	2.45	5.23	HMBS	6	6	6	2	6

## Sheet: Supplementary Table 4
Supplementary Table 4. Ranking obtained from Normfinder, geNorm, BestKeeper, delta Ct, and RefFinder in different tissues
Heart
Gene	NormFinder	geNorm	BestKeeper STD	delta Ct	RefFinder
HPRT1	2	1	2	2	2
18S	4	5	5	4	4
β-actin	5	4	6	5	5
B2M	6	6	4	6	6
GAPDH	3	3	1	3	3
HMBS	1	1	3	1	1
Liver
Gene	NormFinder	geNorm	BestKeeper STD	delta Ct	RefFinder
HPRT1	4	1	5	4	3
18S	1	4	2	2	2
β-actin	3	5	3	3	5
B2M	5	1	4	5	4
GAPDH	2	3	1	1	1
HMBS	6	6	6	6	6
Lung
Gene	NormFinder	geNorm	BestKeeper STD	delta Ct	RefFinder
HPRT1	1	4	4	2	3
18S	5	5	5	5	5
β-actin	3	1	3	3	2
B2M	6	6	6	6	6
GAPDH	4	3	1	4	4
HMBS	2	1	2	1	1
Stomach
Gene	NormFinder	geNorm	BestKeeper STD	delta Ct	RefFinder
HPRT1	1	3	2	1	1
18S	5	5	5	5	5
β-actin	3	1	3	2	3
B2M	6	6	6	6	6
GAPDH	4	1	1	4	2
HMBS	2	4	4	3	4
Intestine
Gene	NormFinder	geNorm	BestKeeper STD	delta Ct	RefFinder
HPRT1	6	6	1	6	4
18S	5	5	3	5	5
β-actin	2	1	5	2	2
B2M	4	4	6	4	6
GAPDH	1	3	2	1	1
HMBS	3	1	4	3	3
Spleen
Gene	NormFinder	geNorm	BestKeeper STD	delta Ct	RefFinder
HPRT1	1	1	2	1	1
18S	5	5	4	5	5
β-actin	2	1	3	2	2
B2M	4	4	5	4	4
GAPDH	3	3	1	3	3
HMBS	6	6	6	6	6
Kidney
Gene	NormFinder	geNorm	BestKeeper STD	delta Ct	RefFinder
HPRT1	2	1	1	2	2
18S	5	5	3	5	5
β-actin	3	3	4	3	3
B2M	6	6	6	6	6
GAPDH	1	1	2	1	1
HMBS	4	4	5	4	4

## Sheet: Supplementary Table 5
Supplementary Table 5. Ranking obtained from Normfinder, geNorm, BestKeeper, delta Ct, and RefFinder according to developmental stage
GD70
Gene	NormFinder	geNorm	BestKeeper STD	delta Ct	RefFinder
HPRT1	1	1	2	1	1
18S	3	4	1	4	3
β-actin	4	3	3	3	4
B2M	2	1	4	2	2
GAPDH	5	5	5	5	5
HMBS	6	6	6	6	6
GD85
Gene	NormFinder	geNorm	BestKeeper STD	delta Ct	RefFinder
HPRT1	1	1	1	1	1
18S	2	3	4	3	3
β-actin	4	4	3	4	4
B2M	3	1	2	2	2
GAPDH	5	5	5	5	5
HMBS	6	6	6	6	6
PND0
Gene	NormFinder	geNorm	BestKeeper STD	delta Ct	RefFinder
HPRT1	1	4	1	1	1
18S	4	5	2	5	5
β-actin	5	1	5	4	4
B2M	3	1	6	3	3
GAPDH	6	6	4	6	6
HMBS	2	3	3	2	2
PND28
Gene	NormFinder	geNorm	BestKeeper STD	delta Ct	RefFinder
HPRT1	4	4	4	4	4
18S	1	1	1	1	1
β-actin	3	3	5	3	3
B2M	2	1	2	2	2
GAPDH	6	6	3	6	5
HMBS	5	5	6	5	6

## Sheet: Supplementary Table 6
Supplementary Table 6. MIQE Checklist
ITEM TO CHECK	IMPORTANCE	CHECKLIST	COMMENT
EXPERIMENTAL DESIGN
Definition of experimental and control groups	E	√
Number within each group	E	√
Assay carried out by core lab or investigator's lab?	D
Acknowledgement of authors' contributions	D
SAMPLE
Description	E	√	See Materials and Methods
Volume/mass of sample processed	D
Microdissection or macrodissection	E	√	Macrodissection
Processing procedure	E	√	See Materials and Methods
If frozen - how and how quickly?	E	√	Placed samples in RNAlater stabilization solution immediately upon dissection
If fixed - with what, how quickly?	E		NA
Sample storage conditions and duration (especially for FFPE samples)	E		Incubate samples at 4℃ overnight and then transfer to -20℃, according to the manufacturer’s protocol. Samples were stored -20℃ for 1-4 weeks.
NUCLEIC ACID EXTRACTION
Procedure and/or instrumentation	E	√	See Materials and Methods
Name of kit and details of any modifications	E	√	RNeasy Mini kit (Qiagen, Hilden, Germany)
Source of additional reagents used	D
Details of DNase or RNAse treatment	E	√	not treated with DNase, but we checked purity ((A260/A280).
Contamination assessment (DNA or RNA)	E	√	RNA samples with A260/280 >1.8 were used
Nucleic acid quantification	E	√	See Materials and Methods
Instrument and method	E	√	QIAxpert® system (QIAGEN, Hilden, Germany)
Purity (A260/A280)	D	√	RNA samples with A260/280 and A260/230 >1.8 were used
Yield	D	√
RNA integrity method/instrument	E
RIN/RQI or Cq of 3' and 5' transcripts	E
Electrophoresis traces	D				√
Inhibition testing (Cq dilutions, spike or other)	E
REVERSE TRANSCRIPTION
Complete reaction conditions	E	√
Amount of RNA and reaction volume	E	√	Four hundred nanogram of total RNA was transcribed. Reaction volume was 20 μL
Priming oligonucleotide (if using GSP) and concentration	E	√	The GoScript™ Reaction Buffer (Oligo(dT), MgCl2, and dNTPs) have been optimized to provide efficient synthesis of cDNA in preparation for qPCR amplification
Reverse transcriptase and concentration	E	√	The GoScript™ Enzyme Mix (GoScript™ Reverse Transcriptase and Recombinant RNasin® Ribonuclease Inhibitor) have been optimized to provide efficient synthesis of cDNA in preparation for qPCR amplification
Temperature and time	E	√	Anneal primer at 25 ℃ for 5 min, extension at 42 ℃ for 60 min, inactivation at 70 ℃ for 15 min, hold at 4 ℃
Manufacturer of reagents and catalogue numbers	D	√	Promega, #A2791
Cqs with and without RT	D*
Storage conditions of cDNA	D
qPCR TARGET INFORMATION
If multiplex, efficiency and LOD of each assay.	E	√	NA
Sequence accession number	E	√	See Table 6
Location of amplicon	D
Amplicon length	E	√	See Table 6
In silico specificity screen (BLAST, etc)	E	√	BLAST
Pseudogenes, retropseudogenes or other homologs?	D
Sequence alignment	D
Secondary structure analysis of amplicon	D
Location of each primer by exon or intron (if applicable)	E	√	Exon
What splice variants are targeted?	E
qPCR OLIGONUCLEOTIDES
Primer sequences	E	√	See Table 6
RTPrimerDB Identification Number	D
Probe sequences	D**
Location and identity of any modifications	E		NA
Manufacturer of oligonucleotides	D
Purification method	D
qPCR PROTOCOL
Complete reaction conditions	E	√	See the Materials and Methods section
Reaction volume and amount of cDNA/DNA	E	√	Total reaction volume 20 μL, 5 μL of cDNA
Primer, (probe), Mg++ and dNTP concentrations	E	√	Primer: 5 μM, SYBR Green PCR Master Mix contains dNTPs with dUTP, Passive Reference 1 (ROX), and optimized buffer components.
Polymerase identity and concentration	E	√	SYBR Green PCR Master Mix contains AmpliTaq Gold™ DNA Polymerase
Buffer/kit identity and manufacturer	E	√	SYBR Green PCR Master Mix, Applied Biosystems
Exact chemical constitution of the buffer	D
Additives (SYBR Green I, DMSO, etc.)	E	√	SYBR Green I
Manufacturer of plates/tubes and catalog number	D	√	Applied Biosystems, 8-tube strip: #4316567, 8-cap strip: #4323032
Complete thermocycling parameters	E	√	The PCR conditions were 95 ℃ for 10 min, followed by 40 cycles of 15 s at 95 ℃ and 1 min at 60 ℃.
Reaction setup (manual/robotic)	D	√	Manual
Manufacturer of qPCR instrument	E	√	Applied Biosystems
qPCR VALIDATION
Evidence of optimisation (from gradients)	D	√
Specificity (gel, sequence, melt, or digest)	E	√	gel electrophoresis, melting curve
For SYBR Green I, Cq of the NTC	E	√	Cq of the NTC > 34
Standard curves with slope and y-intercept	E	√	See the Table 1 and Supplementary Fig. 1, y-intercept: ACE2: 22.658; B2M: 13.928; β-actin: 14.034; GAPDH: 18.394; HMBS: 25.031; HPRT1: 19.697; 18S: 13.848
PCR efficiency calculated from slope	E	√	See the Table 1
Confidence interval for PCR efficiency or standard error	D
r2 of standard curve	E	√	See the Table 1
Linear dynamic range	E		Linear dynamic range was considered taking into account the linearity of the standard curves; from 1/5 dilution of cDNA to 1/625 dilution
Cq variation at lower limit	E
Confidence intervals throughout range	D
Evidence for limit of detection	E		Standard curve, See the Supplementary Fig. 1
If multiplex, efficiency and LOD of each assay.	E	√	NA
DATA ANALYSIS
qPCR analysis program (source, version)	E	√	Applied Biosystems QuantStudio 5 (Foster City, CA, USA)
Cq method determination	E	√	According to the manufacturer's user guide, the threshold cycle (CT) is the PCR cycle number at which the fluorescence level meets the threshold.
Outlier identification and disposition	E
Results of NTCs	E	√
Justification of number and choice of reference genes	E	√
Description of normalisation method	E	√
Number and concordance of biological replicates	D
Number and stage (RT or qPCR) of technical replicates	E		All reactions were carried out in three to five biological replicates and two technical replicates.
Repeatability (intra-assay variation)	E
Reproducibility (inter-assay variation, %CV)	D
Power analysis	D
Statistical methods for result significance	E	√	One-way analysis of variance with Dunnett’s test, p<0.05 indicates significant difference
Software (source, version)	E	√	SPSS 12 (SPSS, Chicago, IL, USA, 2005)
Cq or raw data submission using RDML	D
Table 1. MIQE checklist for authors, reviewers and editors. All essential information (E) must be submitted with the manuscript. Desirable
information (D) should be submitted if available. If using primers obtained from RTPrimerDB, information on qPCR target, oligonucleotides,
protocols and validation is available from that source.
*: Assessing the absence of DNA using a no RT assay is essential when first extracting RNA. Once the sample has been validated as
RDNA-free, inclusion of a no-RT control is desirable, but no longer essential.
**: Disclosure of the probe sequence is highly desirable and strongly encouraged. However, since not all commercial pre-designed assay
vendors provide this information, it cannot be an essential requirement. Use of such assays is advised against.
